# Supplementary material for: Lysergic acid diethylamide-derived excitatory/inhibitory ratio change enhances global synchrony in functional brain dynamics
Source: PLoS Comput Biol. 2025 Dec 15;21(12):e1013822. doi: 10.1371/journal.pcbi.1013822 (PMC12716743; doi:10.1371/journal.pcbi.1013822)
Supplement: S1 Table — P-values that reached statistical significance (<0.05) are highlighted in red. (XLSX) [file pcbi.1013822.s003.xlsx]

## Sheet: Sheet1
Pearson correlation between each PL State and the 7 RSNs
	PL state 1	PL state 2	PL state 3	PL state 4	PL state 5	PL state 6
DAT	(-0.0610, 0.5462)	(-0.0425, 0.6135)	(0.0510, 0.5836)	(0.0499, 0.5836)	(-0.0813, 0.4045)	(-0.1144, 0.2290)
DMN	(0.3934, <0.0001)	(-0.2195, 0.0082)	(-0.0596, 0.5462)	(-0.0405, 0.6182)	(0.3490, <0.0001)	(0.3146, <0.0001)
FPN	(0.4071, <0.0001)	(-0.1847, 0.0254)	(-0.0498, 0.5836)	(0.5328, <0.0001)	(-0.0863, 0.3731)	(-0.1338, 0.1387)
LIM	(-0.0078, 0.9104)	(-0.1429, 0.1078)	(0.1126, 0.2290)	(-0.0761, 0.4398)	(-0.0227, 0.7813)	(0.0272, 0.7492)
SOM	(-0.2082, 0.0113)	(0.6722, <0.0001)	(0.0156, 0.8422)	(-0.2003, 0.0150)	(-0.0996, 0.2873)	(-0.0446, 0.6135)
VAT	(-0.1578, 0.0664)	(0.1680, 0.0478)	(-0.0435, 0.6135)	(-0.0668, 0.5026)	(-0.1238, 0.1816)	(-0.0904, 0.3504)
VIS	(-0.1012, 0.2873)	(-0.2132, 0.0099)	(-0.0575, 0.5512)	(-0.1916, 0.0204)	(0.0697, 0.4902)	(0.0999, 0.2873)
S1 Table. The Pearson correlation between each PL state and the 7 RSNs is presented as an array, where the first element represents the correlation coefficient (r) and the second element represents the FDR-adjusted p-value. P-values that reached statistical significance (<0.05) are highlighted in red.
