# Supplementary material for: Lysergic acid diethylamide-derived excitatory/inhibitory ratio change enhances global synchrony in functional brain dynamics
Source: PLoS Comput Biol. 2025 Dec 15;21(12):e1013822. doi: 10.1371/journal.pcbi.1013822 (PMC12716743; doi:10.1371/journal.pcbi.1013822)
Supplement: S2 Table — P-values that reached statistical significance (<0.05) are highlighted in red. (XLSX) [file pcbi.1013822.s004.xlsx]

## Sheet: Sheet1
Group differences in the probability of occurrence of each PL state between LSD and placebo conditions
		Mean±std	p	Cohen's d
PL state 1	lsd	0.25794±0.1168	0.7031	-0.1465
	placebo	0.28037±0.09329
PL state 2	lsd	0.17259±0.0786	0.7459	-0.0943
	placebo	0.18131±0.05037
PL state 3	lsd	0.20966±0.12598	0.0168	0.8661
	placebo	0.10903±0.06789
PL state 4	lsd	0.14766±0.06556	0.7031	-0.2189
	placebo	0.16822±0.06307
PL state 5	lsd	0.12897±0.06508	0.7031	-0.1673
	placebo	0.14579±0.06731
PL state 6	lsd	0.08318±0.07283	0.2232	-0.4995
	placebo	0.11526±0.07006
Table S2. FDR corrected p-values for the differences between the LSD and placebo conditions in terms of probability of occurrence, obtained from a permutation-based paired sample t-test. P-values that reached statistical significance (<0.05) are highlighted in red.
