# Supplementary material for: Lysergic acid diethylamide-derived excitatory/inhibitory ratio change enhances global synchrony in functional brain dynamics
Source: PLoS Comput Biol. 2025 Dec 15;21(12):e1013822. doi: 10.1371/journal.pcbi.1013822 (PMC12716743; doi:10.1371/journal.pcbi.1013822)
Supplement: S3 Table — P-values that reached statistical significance (<0.05) are highlighted in red. (XLSX) [file pcbi.1013822.s005.xlsx]

## Sheet: Sheet1
Group differences in the dwell time of each PL state under LSD and placebo conditions
		Mean±std	p	Cohen's d
PL state 1	lsd	9.21064±3.63375	0.808	-0.2095
	placebo	10.16064±2.18776
PL state 2	lsd	6.79283±1.34693	0.877	-0.0421
	placebo	6.87674±1.76580
PL state 3	lsd	8.53842±2.99662	0.0264	0.8386
	placebo	6.20407±1.82354
PL state 4	lsd	7.37822±2.24904	0.808	-0.1609
	placebo	7.86325±1.69468
PL state 5	lsd	6.62315±2.09029	0.877	-0.0534
	placebo	6.79653±2.03105
PL state 6	lsd	5.60343±2.56207	0.0816	-0.6657
	placebo	7.30229±2.75381
S3 Table. FDR corrected p-values for the differences between the LSD and placebo conditions in terms of dwell time, obtained from a permutation-based paired sample t-test. P-values that reached statistical significance (<0.05) are highlighted in red.
