# Supplementary material for: Lysergic acid diethylamide-derived excitatory/inhibitory ratio change enhances global synchrony in functional brain dynamics
Source: PLoS Comput Biol. 2025 Dec 15;21(12):e1013822. doi: 10.1371/journal.pcbi.1013822 (PMC12716743; doi:10.1371/journal.pcbi.1013822)
Supplement: S4 Table — (XLSX) [file pcbi.1013822.s006.xlsx]

## Sheet: Sheet1
Pearson correlation between the probability of occurrence of each PL state and OP and STD(OP)
	OP		STD (OP)
	r	p	r	p
PL state 1	-0.1054	0.6953	-0.0033	0.9861
PL state 2	-0.4997	0.0147	-0.3647	0.0861
PL state 3	0.8632	<0.0001	0.732	<0.0001
PL state 4	-0.0685	0.7193	-0.0065	0.9861
PL state 5	-0.2146	0.3822	-0.3507	0.0861
PL state 6	-0.4796	0.0147	-0.4768	0.0232
S4 Table. The Pearson correlation between the probability of occurrence of each PL state and the Kuramoto Order Parameter (OP) and the standard deviation of the OP (STD(OP)), where the FDR corrected p-values less than 0.05 are highlighted in red.
