# Supplementary material for: Lysergic acid diethylamide-derived excitatory/inhibitory ratio change enhances global synchrony in functional brain dynamics
Source: PLoS Comput Biol. 2025 Dec 15;21(12):e1013822. doi: 10.1371/journal.pcbi.1013822 (PMC12716743; doi:10.1371/journal.pcbi.1013822)
Supplement: S5 Table — The values are presented as tuples (p-value, Cohen’s d). P-values less than 0.05 are highlighted in red to indicate statistical significance. (XLSX) [file pcbi.1013822.s007.xlsx]

## Sheet: Sheet1
Group differences in probability of transitioning from a given state to other states between LSD and placebo conditions
To From	PL state 1	PL state 2	PL state 3	PL state 4	PL state 5	PL state 6
PL state 1	(0.0812, -0.4609)	(0.4088, 0.1902)	(0.2194, 0.4311)	(0.8492, 0.0514)	(0.4878, 0.1713)	(0.9928, -0.0026)
PL state 2	(0.5876, -0.1810)	(0.9528, 0.0190)	(0.0664, 0.5466)	(0.6268, 0.1787)	(0.4884, -0.1544)	(0.1798, -0.6165)
PL state 3	(0.7702, -0.0658)	(0.8114, -0.0650)	(0.0338, 0.7273)	(0.3280, -0.2280)	(0.0066, -0.6535)	(0.9226, -0.0388)
PL state 4	(0.1962, 0.3064)	(0.9710, 0.0098)	(0.0376, 0.5201)	(0.3684, -0.2277)	(0.3200, -0.2434)	(0.1788, -0.3372)
PL state 5	(0.4470, 0.1873)	(0.3726, -0.2571)	(0.6982, 0.0995)	(0.3826, 0.2570)	(0.5582, -0.1459)	(0.9328, 0.0299)
PL state 6	(0.5322, 0.1423)	(0.6362, 0.1155)	(0.2168, 0.3517)	(0.1910, -0.3140)	(0.9588, 0.0108)	(0.1060, -0.5355)
S5 Table. P-values (uncorrected) and Cohen's d for the differences between the LSD and placebo conditions in terms of the probability of transitioning from a given state to other states. The values are presented as tuples (p-value, Cohen's d). P-values less than 0.05 are highlighted in red to indicate statistical significance.
