# Supplementary material for: Lysergic acid diethylamide-derived excitatory/inhibitory ratio change enhances global synchrony in functional brain dynamics
Source: PLoS Comput Biol. 2025 Dec 15;21(12):e1013822. doi: 10.1371/journal.pcbi.1013822 (PMC12716743; doi:10.1371/journal.pcbi.1013822)
Supplement: S6 Table — (XLSX) [file pcbi.1013822.s008.xlsx]

## Sheet: Sheet1
Group differences in the probability of occurrence (occ) and dwell time of each PL state under LSD and placebo conditions with k ranging from 2 to 10
	k=2		k=3		k=4		k=5		k=6		k=7		k=8		k=9		k=10
	occ	dwell_time	occ	dwell_time	occ	dwell_time	occ	dwell_time	occ	dwell_time	occ	dwell_time	occ	dwell_time	occ	dwell_time	occ	dwell_time
PL state1	0.5295	0.8678	0.2212	0.6607	0.4171	0.5871	0.5327	0.6627	0.5859	0.4115	0.4335	0.3263	0.4935	0.7063	0.5227	0.6943	0.7718	0.5639
PL state2	0.5347	0.2967	0.7878	0.5215	0.118	0.1428	0.0048	0.0212	0.7455	0.877	0.0036	0.0192	0.0092	0.026	0.0048	0.016	0.2919	0.0332
PL state3	-	-	0.3315	0.066	0.5423	0.7506	0.6891	0.8526	0.0028	0.0044	0.6155	0.7554	0.6919	0.7958	0.7586	0.9546	0.0024	0.0036
PL state4	-	-	-	-	0.6823	0.6899	0.4375	0.3943	0.4063	0.5387	0.6711	0.8666	0.5619	0.3859	0.975	0.7163	0.2196	0.7634
PL state5	-	-	-	-	-	-	0.1404	0.6875	0.5319	0.8486	0.4451	0.1132	1	0.098	0.7882	0.4119	0.867	0.7934
PL state6	-	-	-	-	-	-	-	-	0.0744	0.0272	0.1316	0.4731	0.2707	0.4611	0.2739	0.5815	0.4067	0.6475
PL state7	-	-	-	-	-	-	-	-	-	-	0.1192	0.0568	0.1568	0.2979	0.2811	0.4847	0.7143	0.9882
PL state8	-	-	-	-	-	-	-	-	-	-	-	-	0.5603	0.2539	0.1292	0.142	0.2619	0.3011
PL state9	-	-	-	-	-	-	-	-	-	-	-	-	-	-	0.6695	0.6903	0.0688	0.0748
PL state10	-	-	-	-	-	-	-	-	-	-	-	-	-	-	-	-	0.5971	0.8162
S6 Table. P-values for the differences between PL states under LSD and placebo conditions in probability of occurrence and dwell time with k ranging from 2 to 10, with p-values less than 0.05 highlighted in red to indicate statistical significance.
