# Supplementary material for: Lysergic acid diethylamide-derived excitatory/inhibitory ratio change enhances global synchrony in functional brain dynamics
Source: PLoS Comput Biol. 2025 Dec 15;21(12):e1013822. doi: 10.1371/journal.pcbi.1013822 (PMC12716743; doi:10.1371/journal.pcbi.1013822)
Supplement: S7 Table — (XLSX) [file pcbi.1013822.s009.xlsx]

## Sheet: Sheet1
Correlation between E/I ratio difference and 7 RSNs
	r	p
DAT	-0.0565	0.4844
DMN	0.25	0.0009
FPN	0.2012	0.0079
LIM	0.177	0.0178
SOM	-0.6286	<0.0001
VAT	-0.0009	0.9893
VIS	0.0677	0.4602
S7 Table. Pearson correlation between E/I ratio difference and 7 RSNs, with values in red indicating p-values less than 0.05 (FDR corrected).
